# Supplementary material for: Molecular Docking Identifies 1,8-Cineole (Eucalyptol) as A Novel PPARγ Agonist That Alleviates Colon Inflammation
Source: Int J Mol Sci. 2023 Mar 24;24(7):6160. doi: 10.3390/ijms24076160 (PMC10094723; doi:10.3390/ijms24076160)
Supplement: Supplementary file 1 [file ijms-24-06160-s001.zip]

Archive with 1 entries (1 files):
- ijms-2253672-supplementary.pdf
